# Supplementary material for: BMP feed-forward loop promotes terminal differentiation in gastric glands and is interrupted by H. pylori-driven inflammation
Source: Nat Commun. 2022 Mar 24;13:1577. doi: 10.1038/s41467-022-29176-w (PMC8948225; doi:10.1038/s41467-022-29176-w)
Supplement: Supplementary file 3 — Source Data [file 41467_2022_29176_MOESM3_ESM.xlsx]

## Sheet: Figure 1b
αSMA+	αSMA+ Myh11
13585.1	12774.9
10759.6	9065.85
5999.91	5618.97

## Sheet: Figure 1e
	uninfected	infected
Actin	145349	235754
	150615	209268
	136944	272382
Myh11	47154.2	71177
	36286.3	66553
	24040.3	108765

## Sheet: Figure 1h
	uninfected	infected
Bmp1	1.06214	0.851456
	0.844175	0.905825
	1.09369	0.924757
Bmp2	1.59663	0.10371
	0.62905	0.0917068
	0.774321	0.0900748
Bmp4	1.44276	0.559745
	0.666363	0.344117
	0.890876	0.849869
Bmp5	1.22444	0.006733
	0.653367	0.011509
	1.1222	2.21945
Bmp6	1.23113	0.451945
	0.972109	0.378398
	0.796767	0.430627
Bmp7	1.35137	0.242
	1.04215	0.161089
	0.606477	0.511102
Chrdl1	1.03385	2.84861
	0.989202	4.47607
	0.976947	7.4741

## Sheet: Figure 2d
top	middle	base
43710.7	14621.7	3029
25878.7	19421	2891.67
34805.7	12113.7	4167.67

## Sheet: Figure 2e
top	middle	base
5452.5	9070	7277
8075.5	15577.5	8188.5
15992.7	26121.7	9635

## Sheet: Figure 2h
Grem1	top	middle	base
	1384.5	2498.5	20206.5
	325	777.667	12137
	1749.33	2697.67	11260.7
Grem2	top	middle	base
	1474.5	3605.5	10124
	784	2560.5	6328.5
	1250.5	2356.5	9896
Chrdl1	top	middle	base
	514.333	2217.33	9938
	1268	3491	10407.2
	635	1369.33	12573

## Sheet: Figure 3b
	uninfected	infected
Bmp2	21930.2	3609.25
	21371.6	3222
	19008	5579.5
Bmp4	6063.67	4602.75
	4827	4340.67
	7849.75	6849.5

## Sheet: Figure 3d
	uninfected	infected
Grem1	28554.7	27535.7
	29023.3	28725.5
	28989.2	27357.7
Grem2	10078.8	31431
	5475.5	29285.7
	12427	14582
Chrdl1	3827	6987
	5526.17	7873.2
	6122	8594.2

## Sheet: Figure 3e
unifected	infected
20310	36223
19002	62309.5
21921	47064

## Sheet: Figure 3f
unifected	infected
27770	96028.5
9007.67	75062
15100	37863

[truncated: 55 more sheets: Figure 3h, Figure 4b, Figure 4c, Figure 4d, Figure 4e, Figure 4f, Figure 4g, Figure 4h, Figure 4j, Figure 5a, Figure 5b, Figure 5d, Figure 5f, Figure 5g, Figure 5i, Figure 5j, Figure 5l, Figure 6a, Figure 6b, Figure 6c …]
